# Supplementary material for: Selective PPAR-Delta/PPAR-Gamma Activation Improves Cognition in a Model of Alzheimer’s Disease
Source: Cells. 2023 Apr 8;12(8):1116. doi: 10.3390/cells12081116 (PMC10136457; doi:10.3390/cells12081116)
Supplement: Supplementary file 1 [file cells-12-01116-s001.zip]

Archive with 1 entries (1 files):
- cells-2168499-supplementary.pdf
